# Supplementary material for: The Effect of Sample Pretreatment on the Anthocyanin Content in Czech Wild Elderberry (Sambucus nigra L.)
Source: Molecules. 2023 Sep 19;28(18):6690. doi: 10.3390/molecules28186690 (PMC10537702; doi:10.3390/molecules28186690)
Supplement: Supplementary file 1 [file molecules-28-06690-s001.zip]

Archive with 1 entries (1 files):
- molecules-2611335-supplementary.pdf
